# Supplementary material for: Nitriles with High Gas-Phase Basicity—Part II Transmission of the Push–Pull Effect through Methylenecyclopropene and Cyclopropenimine Scaffolds Intercalated between Different Electron Donor(s) and the Cyano N-Protonation Site
Source: Molecules. 2022 Jul 7;27(14):4370. doi: 10.3390/molecules27144370 (PMC9323925; doi:10.3390/molecules27144370)
Supplement: Supplementary file 1 [file molecules-27-04370-s001.zip]

Archive with 1 entries (1 files):
- molecules-1795673-supplementary.pdf
